# Supplementary material for: Characterizing Managerial Decision Making in Public Hospitals: A Case Study from Romania
Source: Healthcare (Basel). 2024 Nov 29;12(23):2395. doi: 10.3390/healthcare12232395 (PMC11641347; doi:10.3390/healthcare12232395)
Supplement: Supplementary file 1 [file healthcare-12-02395-s001.zip]

Archive with 7 entries (7 files):
- Supplementary Materials S1.xlsx
- Supplementary Materials S2.xlsx
- Supplementary Materials S3.xlsx
- Supplementary Materials S4.xlsx
- Supplementary Materials S5.xlsx
- Supplementary Materials S6.xlsx
- Supplementary Materials S7.xlsx
