# Supplementary material for: Characterizing Managerial Decision Making in Public Hospitals: A Case Study from Romania
Source: Healthcare (Basel). 2024 Nov 29;12(23):2395. doi: 10.3390/healthcare12232395 (PMC11641347; doi:10.3390/healthcare12232395)
Supplement: Supplementary file 1 [file healthcare-12-02395-s001.zip › Supplementary Materials S1.xlsx]

## Sheet: Sheet1
Interview Guide
Thank you for agreeing to participate in the research study on "The Particularities of the Managerial Decision-Making Model in Public Hospital Units in Romania." Your contribution consists of this discussion regarding the profession of a manager in a public hospital unit in Romania. Since all the information you provide is important, I will record the discussion so that I can transcribe and analy…
- Region to which the healthcare unit belongs
- Type of hospital (public=1/private=2)
- Age of the respondent
- Gender of the respondent
- Studies completed
- Number of years worked in a healthcare unit
- Number of years in a managerial position in a healthcare unit
- Institution to which the hospital is subordinated
1. How does a typical day unfold for you as a hospital manager?
2. What types of decisions do you have to make on a daily basis?
3. What challenges do you encounter in your work? What is difficult? What demands do you face? (Note each challenge mentioned by the interviewee, in the order mentioned.)
4. Who is involved?
5. What do you do when ... happens? How do you respond?
6. Can you give me an example of a concrete situation where ... happened? (Name the challenge mentioned by the interviewee.) Identify potential challenges in the examples shared by the interviewee and request further details.
7. What other challenges have you encountered? Who was involved? How did you act? How did others act? (Intend is to obtain as many examples as possible.)
8. You mentioned challenges from the internal/external environment (read according to the type of factors listed by the interviewee). What are the challenges that come from the external/internal environment of the organization? How do you proceed?
9. What are the challenges in relation to the institution to which your hospital is subordinated? What do you do in this case? Can you give me an example or tell me about a situation?
10. What about ... (read each of the challenges listed below that have not been previously mentioned by the interviewee, wait for a response, and ask for an example after each listed challenge)? What can you tell me about them?
- Patients
- Socio–medical cases
- Medical staff
- Other employees of the healthcare unit
- Union
- Legislation
- Suppliers
- Procurement procedure
- The hospital’s image in the media, from the perspective of patients
11. Please choose an atypical/unusual situation that you have faced where you had to decide how to act.
(a) How did the situation arise?
(b) Who was involved? (Note each actor mentioned.)
(c) How did ... (list each actor mentioned by the interviewee, in the order mentioned) act?
(d) What did you think at first? And then what did you think? Afterwards?
(e) How did you proceed at first? And then, how did you act?
(f) What made you act in this way? How did you come to make this decision?
(g) At that moment, how did you realize whether your decision was appropriate or not?
12. Following your decision, what did ... (list each actor mentioned by the interviewee, in the order mentioned in question 11.b) do?
13. Looking back, how do you view the way you made the decision? What do you consider helpful in making the decision? What would you have wanted to be different in the way you made the decision?
14. What do you rely on when making decisions?
15. I would like us to consider a hypothetical situation where two doctors, both very good specialists in ICU and surgery, refuse to work together. How would you act?
Thank you!
