# Supplementary material for: Characterizing Managerial Decision Making in Public Hospitals: A Case Study from Romania
Source: Healthcare (Basel). 2024 Nov 29;12(23):2395. doi: 10.3390/healthcare12232395 (PMC11641347; doi:10.3390/healthcare12232395)
Supplement: Supplementary file 1 [file healthcare-12-02395-s001.zip › Supplementary Materials S2.xlsx]

## Sheet: Sheet1
Supplementary Materials S2. Summary of interviews by thematic categories and concepts
Categories	Themes/Concepts	I1	I2	I3	I4	I5	I6	I7	I8	I9	I10	Total
Managerial decision-making domain	Budget adoption and resource allocation	1	1	1	1	1	1	1	1	1	0	9
	Recruitment, training, and personnel development	1	1	1	1	1	1	1	1	1	1	10
	Technology Acquisitions	1	1	1	0	0	1	1	0	0	1	6
	Strategic Planning	1	1	1	1	1	0	1	0	0	1	7
Unique Aspects of Hospital Units	The patients state of vulnerability and their need for support	1	1	1	0	0	1	1	1	1	1	8
	The absence of a clear history	1	0	1	0	0	0	0	0	1	0	3
	The personal and customized nature of healthcare services	1	1	1	0	1	1	1	1	1	1	9
	The complexity of the care process	1	1	0	1	1	1	1	1	1	1	9
	Advanced technologies	0	1	1	0	0	0	0	0	0	1	3
Influencing factors of managerial decision-making	The Political Factor	1	1	1	1	1	0	1	0	1	1	8
	The Economic Factor	1	1	1	1	1	1	1	1	1	1	10
	The Ethical Aspect	1	1	0	0	1	1	1	1	1	1	8
Sources of Evidence in the Managerial Decision-Making Process	Specialized literature; Information System; Development Plans	1	1	1	1	1	1	0	0	1	0	7
	Professional Experience; Ethics and Religious Beliefs; Expectations of All Parties	0	0	1	0	0	0	1	1	0	1	4
Models of Managerial Decision-Making	The ADMINISTRATIVE Model	1	1	1	0	1	1	0	1	0	0	6
	The DECIDE Model	1	0	0	1	1	0	0	0	0	0	3
	The EVIDENCE-BASED Model	0	1	1	0	0	0	0	1	0	1	4
	The ADAPTIVE Model	0	0	1	1	1	0	1	0	1	0	5
	The INCREMENTAL Model	1	0	1	0	0	0	0	0	0	0	2
