# Supplementary material for: Characterizing Managerial Decision Making in Public Hospitals: A Case Study from Romania
Source: Healthcare (Basel). 2024 Nov 29;12(23):2395. doi: 10.3390/healthcare12232395 (PMC11641347; doi:10.3390/healthcare12232395)
Supplement: Supplementary file 1 [file healthcare-12-02395-s001.zip › Supplementary Materials S3.xlsx]

## Sheet: Sheet1
Supplementary Materials S3: Themes and subthemes of the “managerial decision-making” domain
Themes and subthemes	Quotes from the interviews
Budget adoption and resource alocation
Ensuring the payment of salaries, utilities, and operational expenses	[...] currently, considering that expenses have also increased, the budget covers salaries and utilities. For the rest, there are funds available. (I1)
Carrying out investments in infrastructure	To maintain the infrastructure, meaning to provide patients with decent conditions that comply with sanitation standards, entails costs that are covered by the Health Insurance House. (I9)
The acquisition of medical equipment with the support of the Local Public Authority	The Local Public Authority assisted us during the pandemic only with that PCR device. [...] Now, the maintenance of those devices costs us [...] (I1)
The acquisition of medical equipment with the support of the County Council	Some projects that we have implemented in the hospital and that are still ongoing are co-financed by the County Council. (I1) The support received from the County Council is around one and a half million lei [...] (I3)
The acquisition of medical equipment with the support of the Ministry of Health	The Ministry of Health provides us with funds for investments, so the Ministry of Health also approves our budget and, implicitly, any investment or acquisition we plan to make. (I2)
Attracting non-reimbursable funds	[...] in partnership with the Ministry of Health, we accessed the Large Infrastructure Operational Program, obtaining a budget of 2,000,000 euros. (I5)
Recruitment, training, and development of personnel
Organizing competitions for filling vacant positions	We have advertised the radiologist position for competition, I can't tell you how many times. (I3) We resolved the issue in the Therapy Department, and now we have 8 doctors. The hospital has never had so many doctors in the Therapy Department. (I7) The problem is very serious. You advertise a position for competition once, twice, and no one applies. And then you turn to retired doctors, but you …
Supporting training and development internships for staff	There are two internists who have completed a 6-month course in palliative care competence, but we have also supported the nurses to attend these courses. (I3)
Attracting a larger number of doctors by providing service housing	We are considering all kinds of opportunities and facilities for doctors [...] we have purchased apartments in the city and offered them as service housing. (I4)
Taking steps to ensure the continuity of the management committee	I have decided to extend the management committee's administration contracts, but I cannot do so for more than 30 days, and the approval for organizing competitions by the local authority is necessary. (I1)
Fragmentation of doctors' working hours	[...] we developed the outpatient clinic and brought in doctors from all specializations to have a second doctor as well. In this regard, we have brought in 11 young doctors in the last 2 years. (I1)
Staff motivation	For example, a department head does not necessarily have to be the best interventionist. They need to be a very good administrator and team coordinator to be able to get the best out of each member of their team. (I6)
Technology acquisitions
Attracting non-reimbursable funds	We purchased medical equipment worth 380,000 euros for the Recovery sector. (I3)
Analysis of investment necessity and opportunity	The acquisition of new equipment, for example, involves a laborious procedural process. In this regard, a justification note or reports recorded by the medical staff are required, which should include: explanations regarding the necessity of that equipment, maintenance costs, revenues, benefits, etc. All these criteria ensure that the acquisition is in accordance with legal provisions, and thus y…
Organizing procedures for awarding contracts for supply, installation, and commissioning	The MRI has not yet been acquired... currently, the acquisition project is in the bidding phase. (I3)
Strategic planning
Establishing new specialties	We recently renovated the polyclinic because we established 5 new specialties, and redistributions and reconfigurations had to be made. (I1)
Diversification of medical services offered to patients, modification of the service structure	We had only one doctor with competencies in lower limb ultrasounds. Now there are more because we have hired young doctors. [...] We developed the outpatient clinic and brought in doctors from all specializations [...]. (I1) We established the Rheumatology Department and the Balneophysiotherapy Department. (I3)
Reorganization of circuits and medical spaces	In January 2022, four resident doctors from different medical specialties are coming. And I need two spaces for each specialty. (I1) The building that was a historical monument was renovated with European funds through a 12 million euro project. It is now a center for research, personalized diagnostics and treatment, molecular biology, and nuclear medicine. (I2) One floor was set up for Covid pat…
Carrying out investments in infrastructure	We submitted a project to the National Investment Company to build a Screening and Diagnostic Center for oncological diseases, a 30 million lei project that has also been approved. We have now completed the feasibility study, and it will be funded next year. (I2) We have the UPU extension, for which we started digging the foundation two weeks ago; we have professional training. (I4) For repairs, …
Addressing and meeting the healthcare needs of the population in the short and long term	I analyze the assigned population and assess the changes in needs and medical services. (I3)
Diversification of financial resources	We organize various meetings on ongoing projects, with the designers, for planning future projects, for seeking funding sources, etc. [...] We submitted a project in collaboration with a team from Norway. (I4) For repairs, the County Council has completed several projects with European funds for the thermal rehabilitation of some pavilions. (I7)
