# Supplementary material for: Characterizing Managerial Decision Making in Public Hospitals: A Case Study from Romania
Source: Healthcare (Basel). 2024 Nov 29;12(23):2395. doi: 10.3390/healthcare12232395 (PMC11641347; doi:10.3390/healthcare12232395)
Supplement: Supplementary file 1 [file healthcare-12-02395-s001.zip › Supplementary Materials S4.xlsx]

## Sheet: Sheet1
Supplementary Materials S4: Themes and subthemes of the "elements of uniqueness of hospital units” domain
Themes and subthemes	Quotes from interviews
The vulnerability and need for support of patients
Description of deficient infrastructure	For example, we had to install a second generator in the hospital and cut the power, which was quite unusual. We had to ensure that during that period, there was someone to handle emergencies, provide the minimum necessary power for the emergency line, ensure that all devices were functioning, and that the backup for each device was operational to prevent any risk. (I6) There are situations where…
Inadequate adaptation of resources in crisis situations	[...] we were an accredited Covid 3A unit, meaning we handled mild and moderate cases. [...] we had severe cases that needed to be transferred. No one wanted to take them. [...] it got to the point where we had sixty people hospitalized while the oxygen station was failing every 20 minutes. (I1) The neurologist, gastroenterologist, and diabetologist are the only doctors in the city in their speci…
The medical severity of the patient's condition	There can be situations where we are not on duty, and if an emergency arrives at the hospital, regardless of whether we are on duty or not, we accept the patient [...]. (I6)
Lack of a clear hierarchy
Lack of responsibility	From my point of view, the Public Health Directorate (DSP) seems to be an institution that does not take any responsibility in making firm decisions in the current situation. They called us to meetings where everyone said what needed to be done, but everything remained at the discussion level. (I1)
Lack of authority	Because the head of the Diabetes department was the hospital manager for about 8 years, I couldn't move him from there as much as I would have liked.
The lack of regulations regarding authority	She is very powerful in the public sector, even too powerful. In the public sector, too many levers and concessions have been given over time to avoid strikes. As the manager of the institution, I have never asked an employee to do anything other than what is written in their job description. [...] I only ask for the job description, and the fact that they are so powerful as a Union, especially t…
The personal and personalized nature of healthcare services
The uniqueness of the services	When we became a Covid hospital, I was the only orthopedist, just to give an example, in my specialty. The requests for trauma services were numerous, and additionally, trauma services from the county hospital were also directed to us. (I1) [...] The population could stay at home, but the staff had to be at work. They felt threatened, they felt in danger. (I3) It was also unprecedented during the…
Deficient specialties	Being a mono-specialty hospital, focused on renal care, we cover the entire pathology of this specialty segment. Everything concerning the city of Iași and Iași County is addressed here, and critical cases from other counties are also directed here. Moreover, the counties of Vaslui, Suceava, and Botoșani do not have specialist doctors, which means that patients from those counties are also direct…
Personalized medical services	Our advantage was that we have a building exclusively for Infectious Diseases, so the circuits were very easy to establish. After that, the situation started to worsen, and we transformed the entire building into a Covid unit. We had 30 beds designated for Covid patients, but there were very difficult situations because, although we have an oxygen station, we produce very little. (I1) [...] with …
The complexity of the care process
Diversified medical services	The circuits are not followed, nothing is respected at all. That's why it is very difficult, and we need a new hospital. We all want to have as many specialties as possible. Right now, we are struggling to have Thoracic Surgery, to have a Vascular Surgery doctor, and Neurosurgery. (I7) [...] I believe we were among the few to have both Acute Care and Intensive Care. We established an Acute Care u…
The emotional state of the staff	If you are a doctor and a manager at the same time, sometimes you consider that the doctors in the hospital are your colleagues and that you might no longer be a manager, and then you have to collaborate with them. [...] If, as a manager, you made some decisions that were unpopular or not to their liking, the doctor-to-doctor collaboration is no longer the same afterward. (I1) At some point, they…
The individual particularities of the patient	So here it is true, we don't receive feedback. Most say they don't have time. We have evidence if somehow the rules are not followed or something happens, because unfortunately, we had a lawsuit in this regard, with a department head. It was at the beginning of the pandemic when everyone was frantic about Covid. We even made it to the national press. [...] We had that situation where we had to is…
Very advanced technology
High cost	Simply put, when you explain to someone that we bought a device for about 400,000 euros that performs intraperitoneal chemotherapy and significantly reduces the length of hospital stays while increasing life expectancy by 30-40%, even though the costs are very high, much higher than a traditional surgical intervention, they understand the reasons for the purchase. [...] a lot of money is invested…
Adaptation of existing resources	I cannot form surgical teams based on the doctors' preferences. (I3)
The opportunity for acquisition	[...] initially, PCR tests were conducted in Suceava. Every morning, we sent the tests with the driver to Suceava. [...] the municipalities obtained funds and bought a device. They made it available to us at the hospital. We no longer had a laboratory because we outsourced the services. So, we set up an outpatient clinic in the Polyclinic, in the city center, and rented the device. (I10)
