# Supplementary material for: Characterizing Managerial Decision Making in Public Hospitals: A Case Study from Romania
Source: Healthcare (Basel). 2024 Nov 29;12(23):2395. doi: 10.3390/healthcare12232395 (PMC11641347; doi:10.3390/healthcare12232395)
Supplement: Supplementary file 1 [file healthcare-12-02395-s001.zip › Supplementary Materials S5.xlsx]

## Sheet: Sheet1
Supplementary Materials S5: Themes and subthemes of the “influencing factors of managerial decision” domain
Themes and subthemes	Quotes from interviews
The political factor	We have a project in partnership with the National Investment Company and the Local Public Authority that was submitted in 2018 and is now in its final phase since I went to Bucharest with the mayor. (I1) [...] For two years, I have been struggling with the Local Public Authority with official documents to announce the position of Financial Director and Medical Director for competition, and if yo…
The economic factor	[...] we have benefited almost every year from funds from the Ministry of Health; we are a hospital that belongs directly to the Ministry of Health. (I2) Patients came for various procedures covered by a contract with the Health Insurance House, but the insured amount only covered a certain number of patients. (I3) For equipment, major repairs, new constructions, and co-financing, yes, they suppo…
Ethical aspects	The Local Council has granted concessions. To give an example, I have an ultrasound office for the hospital and next to it, an ultrasound office for a doctor who works at the hospital. [...] It's an ethical issue. There have been many offices like this. Some have given up, but there are many offices leased for 15-20 years under contract conditions that are conflicting. The Local Council grants th…
