# Supplementary material for: Characterizing Managerial Decision Making in Public Hospitals: A Case Study from Romania
Source: Healthcare (Basel). 2024 Nov 29;12(23):2395. doi: 10.3390/healthcare12232395 (PMC11641347; doi:10.3390/healthcare12232395)
Supplement: Supplementary file 1 [file healthcare-12-02395-s001.zip › Supplementary Materials S6.xlsx]

## Sheet: Sheet1
Supplementary Materials S6: Themes and subthemes of the “sources of evidence in managerial decision-making” domain
Themes and subthemes	Quotes from interviews
Specialized literature; Information system; Development plans	The number of patients began to increase again in 2021 compared to the pandemic year of 2020. (I1) The scientific council, medical council, and medication committee meet for various issues that arise, such as when a device or medical apparatus breaks down and we cannot provide a certain service. (I2) [...] we report information regarding the previous week, such as the number of admissions, discha…
Professional experience; Ethics and religious beliefs; Expectations of all parties	I maintain contact with the technical departments, with the engineers, regarding medical equipment and non-medical installations of the hospital, and we discuss problems that have arisen recently or the action plan for the coming days. The head nurses inform me of any shortages in the hospital. [...] Regarding experience, I have been working in healthcare since 1990, [...] I have always held mana…
