# Supplementary material for: Characterizing Managerial Decision Making in Public Hospitals: A Case Study from Romania
Source: Healthcare (Basel). 2024 Nov 29;12(23):2395. doi: 10.3390/healthcare12232395 (PMC11641347; doi:10.3390/healthcare12232395)
Supplement: Supplementary file 1 [file healthcare-12-02395-s001.zip › Supplementary Materials S7.xlsx]

## Sheet: Sheet1
Supplementary Materials S7: Themes and subthemes of the “managerial decision-making models” domain
Themes and subthemes	Quotes from the interviews
The ADMINISTRATIVE Model
The problems identified during the interviews are grouped according to the stakeholders (clinicians and administrators).	[...] we had two infectious disease specialists and two pulmonologists. One of the pulmonologists got sick, provided medical documents, and was absent for about six months. The other pulmonologist helped us quite a bit. (I1) We provided the job descriptions to the Internal Medicine doctors. [...] we integrated all of them in such a way that, during the day, one Infectious Disease doctor took care…
The adoption of measures was achieved by jointly choosing the best solution after collecting and classifying the information.	[...] there are challenges that I try to face and overcome, [...] I started with the outpatient department, and we obtained a plot of land from the County Council very close to us, about 500 meters away. We submitted a project to the National Investment Company to build a Screening and Diagnostic Center for oncological diseases, a 30 million lei project that was also approved. Now we have complet…
The EVIDENCE-BASED Model
The internal information system	It has a lifespan and needs to be replaced. We knew it was going to fail because the device had warned us... our engineer wrote a report, we made the purchase, and placed the order, so it took a maximum of one week. So, there are specialists, and I know my limits. That is, when I know I am not proficient in something, I call the person who knows how it should be done. (I2)
Organizational actors	I found a loophole two years ago, and I went to Bucharest with Dr. X, who knows everything, yes... and we secured the Pediatric on-call line. We didn't have doctors. I talked to the surrounding hospitals, which are much smaller and had doctors, and they agreed to come and do a few on-call shifts. (I10)
External evidence evaluated	The latest example is Ordinance 98, which completely confused the doctors, including us. The doctors each interpreted it in their own way regarding the mandatory 48 hours of on-call duty per week. What does mandatory mean? I had to talk to the department heads first to explain it, and then explain it to the doctors in the departments. This isn't really part of my job, after all, because I'm neith…
Personnel, values, preferences	When there was only one doctor, I took on the on-call shifts myself. When the other two doctors retired, I personally took on-call shifts from home. The pediatric on-call shifts were the responsibility of the internist or whoever was on call for internal medicine, as we have an internal medicine on-call shift. (I10)
Expertise and judgment	[...] there are dissatisfactions, we understand them too. Since February, we have a second resident pediatrician who we've been waiting for, and they arrived. Now if one leaves, the other stays if needed. We have continuous coverage. With on-call duties from home, I have a project in mind, I talked with the mayor... I talked with the Director of Public Health for the mountain area. It’s a somewha…
The ADAPTIVE Model
Collecting information, specific patterns, and sequences	When I make a decision, I try to calculate, measure, and see if I achieve my objective, but sometimes, as you well know, there are emergency situations where the decision you make is more instinctual because you have to make it very quickly without having the time to calculate everything thoroughly. Of course, the majority of decisions are made rationally, analyzed, and thought through. But there…
Evaluation, monitoring, contextualization of results	[...] the most unimaginable situation for me is when one of the hospital employees, a legal advisor, was brought before the Disciplinary Committee for various infractions. This seems unacceptable to me because it's precisely the person who should be the iron hand of the law. [...] and they ended up in the Disciplinary Committee because it was warranted, not for any other reason. I do not manage a…
Potential solutions, mobilizing the involved actors, and conducting experiments	Wave 4, the Delta wave, was the hardest, as we all know. We were a Covid hospital with 200 Covid beds, plus two therapies, Acute Therapy and Intensive Care. In Intensive Care, we had 25 beds, and in Intensive Care, 17 beds were strictly dedicated to Covid. [...] A lot of resources were consumed. [...] I want to tell you that we have invoices where 100,000 lei was spent on a single patient. It’s n…
Adjacent possibilities	There are situations where, for example, a patient is scheduled for surgery, their blood type is a special one, and you get in touch with the blood transfusion center, which promises to provide that blood type but ultimately doesn't deliver. This puts you in the impossible position of not being able to perform the surgery. So, that can be one of the scenarios. [...] We then contact other counties…
The DECIDE Model
Criteria, alternatives, action plan, evaluation, and monitoring of the solution	I1: No, so we don't have ISU authorization for any building. The only building that will have it now is the outpatient clinic, which we started from scratch. We changed the electrical system. The outpatient clinic was a total mess for two months, but everything was done properly so we can now obtain the ISU authorization. Let me tell you about the issues we encountered with this ISU authorization…
The INCREMENTAL Model
Decisions made under conditions with a limited number of criteria and alternatives	[...] I ended up with over sixty Covid patients, in a situation where the oxygen station would fail every twenty minutes. It has a fuse and would overheat from overuse. [...] And the Infectious Diseases department would call me to say that patients were going into respiratory failure. [...] You had to manage it yourself. [...] I sent the Technical Chief, who would reset the error and the station …
